# Supplementary material for: Measurement of Behavioral Emotion Regulation Strategies in Early Childhood: The Early Emotion Regulation Behavior Questionnaire (EERBQ)
Source: Children (Basel). 2021 Sep 6;8(9):779. doi: 10.3390/children8090779 (PMC8467461; doi:10.3390/children8090779)
Supplement: Supplementary file 1 [file children-08-00779-s001.zip]

Archive with 1 entries (1 files):
- children-1349643-supplementary.pdf
